# Supplementary material for: Disease Control and Treatment Satisfaction in Patients with Chronic Spontaneous Urticaria in Japan
Source: J Clin Med. 2024 May 17;13(10):2967. doi: 10.3390/jcm13102967 (PMC11121873; doi:10.3390/jcm13102967)
Supplement: Supplementary file 1 [file jcm-13-02967-s001.zip]

Archive with 1 entries (1 files):
- jcm-2957972-supplementary.pdf
